# Supplementary material for: Strontium isotope and trajectory method elucidating overseas migration of Mythimna separata to Japan
Source: iScience. 2024 Oct 11;27(11):111160. doi: 10.1016/j.isci.2024.111160 (PMC11544078; doi:10.1016/j.isci.2024.111160)
Supplement: Table S9. Sr isotopic data presented in the study, related to section “Data and code availability” [file mmc2.xlsx]

## Sheet: Tablel S9
Table S9 Sr isotopic data presented in the study, Related to section “Data and code availability.”
Sample type	Species	Latitude (°N)	Longitude (°E)	Site	Prefecture/ Province	Country	Trapping date	Cleaned (C) / Uncleaned (UC)	87Sr/86Sr	±	Std. Error	Isoscape* 87Sr/86Sr	Figure 1**	Figure 2	Figure S1	Figure S6	Figure S7	Figure S8	Figure S9
Reared insect	Mythimna separata Walker	41.05	140.36	Goshogawara	Aomori	Japan			0.708533	±	1e-05		✓	✓	✓
Reared insect	Mythimna separata Walker	41.05	140.36	Goshogawara	Aomori	Japan			0.708677	±	4e-05		✓	✓	✓
Reared insect	Mythimna separata Walker	41.05	140.36	Goshogawara	Aomori	Japan			0.708509	±	1e-05		✓	✓	✓
Reared insect	Mythimna separata Walker	40.64	141.14	Shichinohe	Aomori	Japan			0.706609	±	1e-05		✓	✓	✓
Reared insect	Mythimna separata Walker	40.24	140.05	Noshiro	Akita	Japan			0.708936	±	1e-05		✓	✓
Reared insect	Mythimna separata Walker	35.48	133.7	Kotoura	Tottori	Japan			0.707655	±	1e-05		✓	✓	✓
Reared insect	Mythimna separata Walker	35.48	133.7	Kotoura	Tottori	Japan			0.707745	±	2e-05		✓	✓	✓
Reared insect	Mythimna separata Walker	35.48	133.7	Kotoura	Tottori	Japan			0.707801	±	1e-05		✓	✓	✓
Reared insect	Mythimna separata Walker	33.21	130.49	Chikugo	Fukuoka	Japan			0.706135	±	1e-05		✓	✓	✓
Reared insect	Mythimna separata Walker	33.21	130.49	Chikugo	Fukuoka	Japan			0.706307	±	2e-05		✓	✓	✓
Reared insect	Mythimna separata Walker	33.21	130.49	Chikugo	Fukuoka	Japan			0.706142	±	1e-05		✓	✓	✓
Reared insect	Mythimna separata Walker	32.91	130.78	Koshi	Kumamoto	Japan			0.707437	±	1e-05		✓	✓	✓
Reared insect	Mythimna separata Walker	32.91	130.78	Koshi	Kumamoto	Japan			0.707542	±	1e-05		✓	✓	✓
Reared insect	Mythimna separata Walker	32.91	130.78	Koshi	Kumamoto	Japan			0.707343	±	9e-05		✓	✓	✓
Reared insect	Mythimna separata Walker	32.91	130.78	Koshi	Kumamoto	Japan			0.70768	±	1e-05		✓	✓	✓
Reared insect	Mythimna separata Walker	32.91	130.78	Koshi	Kumamoto	Japan			0.707616	±	1e-05		✓	✓	✓
Reared insect	Mythimna separata Walker	32.88	130.29	Unzen	Nagasaki	Japan			0.708582	±	1e-05		✓	✓	✓
Reared insect	Mythimna separata Walker	32.88	130.29	Unzen	Nagasaki	Japan			0.708273	±	1e-05		✓	✓	✓
Reared insect	Mythimna separata Walker	32.88	130.29	Unzen	Nagasaki	Japan			0.708668	±	1e-05		✓	✓	✓
Reared insect	Mythimna separata Walker	32.88	130.29	Unzen	Nagasaki	Japan			0.708597	±	1e-05		✓	✓	✓
Reared insect	Mythimna separata Walker	32.88	130.29	Unzen	Nagasaki	Japan			0.708549	±	1e-05		✓	✓	✓
Reared insect	Mythimna separata Walker	31.93	130.99	Takaharu	Miyazaki	Japan			0.708726	±	1e-05		✓	✓	✓
Reared insect	Mythimna separata Walker	31.93	130.99	Takaharu	Miyazaki	Japan			0.708765	±	1e-05		✓	✓	✓
Reared insect	Mythimna separata Walker	31.93	130.99	Takaharu	Miyazaki	Japan			0.708736	±	1e-05		✓	✓	✓
Reared insect	Mythimna separata Walker	31.77	131.14	Miyakonojou	Miyazaki	Japan			0.709104	±	2e-05		✓	✓	✓
Reared insect	Mythimna separata Walker	31.77	131.14	Miyakonojou	Miyazaki	Japan			0.709117	±	2e-05		✓	✓	✓
Reared insect	Mythimna separata Walker	31.77	131.14	Miyakonojou	Miyazaki	Japan			0.709076	±	2e-05		✓	✓	✓
Reared insect	Mythimna separata Walker	31.77	131.14	Miyakonojou	Miyazaki	Japan			0.708969	±	1e-05		✓	✓	✓
Reared insect	Mythimna separata Walker	31.48	130.34	Minami-Satsuma	Kagoshima	Japan			0.70728	±	9e-05		✓	✓	✓
Reared insect	Mythimna separata Walker	31.48	130.34	Minami-Satsuma	Kagoshima	Japan			0.707873	±	3e-05		✓	✓	✓
Reared insect	Mythimna separata Walker	31.48	130.34	Minami-Satsuma	Kagoshima	Japan			0.707267	±	2e-05		✓	✓	✓
Reared insect	Mythimna separata Walker	31.33	130.95	Kimotsuki	Kagoshima	Japan			0.70891	±	2e-05		✓	✓
Reared insect	Mythimna separata Walker	31.33	130.95	Kimotsuki	Kagoshima	Japan			0.70866	±	3e-05		✓	✓
Reared insect	Mythimna separata Walker	34.66	112.48	Luoyang	Henan	China			0.71072	±	1e-05		✓	✓
Reared insect	Mythimna separata Walker	34.66	112.48	Luoyang	Henan	China			0.70909	±	4e-05		✓	✓
Reared insect	Mythimna separata Walker	34.66	112.48	Luoyang	Henan	China			0.70723	±	1e-05		✓	✓
Reared insect	Mythimna separata Walker	34.66	112.48	Luoyang	Henan	China			0.71054	±	1e-05		✓	✓
Reared insect	Mythimna separata Walker	34.66	112.48	Luoyang	Henan	China			0.72037	±	4e-05		✓	✓
Reared insect	Mythimna separata Walker	34.66	112.48	Luoyang	Henan	China			0.70963	±	1e-05		✓	✓
Reared insect	Mythimna separata Walker	33.62	113.98	Luohe	Henan	China			0.71444	±	4e-05		✓	✓
Reared insect	Mythimna separata Walker	33.62	113.98	Luohe	Henan	China			0.7098	±	4e-05		✓	✓
Reared insect	Mythimna separata Walker	33.62	113.98	Luohe	Henan	China			0.71075	±	2e-05		✓	✓
Reared insect	Mythimna separata Walker	33.62	113.98	Luohe	Henan	China			0.71043	±	2e-05		✓	✓
Reared insect	Mythimna separata Walker	33.62	113.98	Luohe	Henan	China			0.71468	±	7e-05		✓	✓
Reared insect	Mythimna separata Walker	33.62	113.98	Luohe	Henan	China			0.70872	±	1e-05		✓	✓
Reared insect	Mythimna separata Walker	32.03	114.27	Xinyang	Henan	China			0.71043	±	1e-05		✓	✓
Reared insect	Mythimna separata Walker	32.03	114.27	Xinyang	Henan	China			0.71025	±	1e-05		✓	✓
Reared insect	Mythimna separata Walker	32.03	114.27	Xinyang	Henan	China			0.71166	±	1e-05		✓	✓
Reared insect	Mythimna separata Walker	32.03	114.27	Xinyang	Henan	China			0.71124	±	2e-05		✓	✓
Reared insect	Mythimna separata Walker	32.03	114.27	Xinyang	Henan	China			0.70415	±	2e-05		✓	✓
Reared insect	Mythimna separata Walker	32.03	114.27	Xinyang	Henan	China			0.71172	±	2e-05		✓	✓
Host plant (Feed)	Triticum aestivum L.	41.05	140.36	Goshogawara	Aomori	Japan			0.708888	±	1e-05	0.710986	✓	✓	✓			✓
Host plant (Feed)	Triticum aestivum L.	40.64	141.14	Shichinohe	Aomori	Japan			0.707061	±	1e-05	0.708059	✓	✓	✓			✓
Host plant (Feed)	Zea mays L.	35.48	133.7	Kotoura	Tottori	Japan			0.707734	±	1e-05	0.71034	✓	✓	✓			✓
Host plant (Feed)	Zea mays L.	33.21	130.49	Chikugo	Fukuoka	Japan			0.706112	±	1e-05	0.709957	✓	✓	✓			✓
Host plant (Feed)	Zea mays L.	32.91	130.78	Koshi	Kumamoto	Japan			0.707712	±	1e-05	0.71148	✓	✓	✓			✓
Host plant (Feed)	Zea mays L.	32.91	130.78	Koshi	Kumamoto	Japan			0.707324	±	1e-05	0.71148	✓	✓	✓			✓
Host plant (Feed)	Zea mays L.	32.88	130.29	Unzen	Nagasaki	Japan			0.708529	±	1e-05	0.708091	✓	✓	✓			✓
Host plant (Feed)	Zea mays L.	32.88	130.29	Unzen	Nagasaki	Japan			0.708175	±	1e-05	0.708091	✓	✓	✓			✓
Host plant (Feed)	Zea mays L.	31.93	130.99	Takaharu	Miyazaki	Japan			0.708689	±	1e-05	0.707715	✓	✓	✓			✓
Host plant (Feed)	Zea mays L.	31.77	131.14	Miyakonojou	Miyazaki	Japan			0.708945	±	1e-05	0.710741	✓	✓	✓			✓
Host plant (Feed)	Zea mays L.	31.48	130.34	Minami-Satsuma	Kagoshima	Japan			0.707165	±	1e-05	0.70807	✓	✓	✓			✓
Host plant (Feed)	Triticum aestivum L.	34.33	119.29	Lianyungang	Jiangsu	China			0.71166	±	1e-05	0.710439	✓	✓				✓
Host plant (Feed)	Triticum aestivum L.	34.42	119.51	Lianyungang	Jiangsu	China			0.71084	±	1e-05	0.713016	✓	✓				✓
Host plant (Feed)	Triticum aestivum L.	33.78	119.81	Yancheng	Jiangsu	China			0.71133	±	1e-05	0.709851	✓	✓				✓
Host plant (Feed)	Triticum aestivum L.	32.51	120.13	Taizhou	Jiangsu	China			0.71092	±	2e-05	0.7096	✓	✓				✓
Host plant (Feed)	Triticum aestivum L.	32.11	121.08	Nantong	Jiangsu	China			0.70971	±	1e-05	0.713368	✓	✓				✓
Host plant (Feed)	Triticum aestivum L.	35	113.7	Xinxiang	Henan	China			0.71146	±	1e-05	0.709403	✓	✓				✓
Host plant (Feed)	Triticum aestivum L.	34.66	112.48	Luoyang	Henan	China			0.71253	±	2e-05	0.709551	✓	✓				✓
Host plant (Feed)	Triticum aestivum L.	33.62	113.98	Luohe	Henan	China			0.71294	±	1e-05	0.711789	✓	✓				✓
Host plant (Feed)	Triticum aestivum L.	32.75	113	Nanyang	Henan	China			0.71237	±	1e-05	0.710941	✓	✓				✓
Host plant (Feed)	Triticum aestivum L.	32.03	114.27	Xinyang	Henan	China			0.71231	±	1e-05	0.71313	✓	✓				✓
Trapped insect	Mythimna separata Walker	32.6	130.18	Minami-Shimabara	Nagasaki	Japan	2020-05-21		0.709731	±	3e-05		✓
Trapped insect	Mythimna separata Walker	32.6	130.18	Minami-Shimabara	Nagasaki	Japan	2020-05-21		0.708719	±	0.0001		✓
Trapped insect	Mythimna separata Walker	32.6	130.18	Minami-Shimabara	Nagasaki	Japan	2020-05-25		0.709099	±	2e-05		✓
Trapped insect	Mythimna separata Walker	32.6	130.18	Minami-Shimabara	Nagasaki	Japan	2020-05-25		0.710484	±	1e-05		✓
Trapped insect	Mythimna separata Walker	32.6	130.18	Minami-Shimabara	Nagasaki	Japan	2020-05-26		0.708217	±	2e-05		✓
Trapped insect	Mythimna separata Walker	32.6	130.18	Minami-Shimabara	Nagasaki	Japan	2020-05-26		0.707937	±	1e-05		✓
Trapped insect	Mythimna separata Walker	32.6	130.18	Minami-Shimabara	Nagasaki	Japan	2020-05-26		0.708932	±	1e-05		✓
Trapped insect	Mythimna separata Walker	32.6	130.18	Minami-Shimabara	Nagasaki	Japan	2020-05-26		0.707628	±	1e-05		✓
Trapped insect	Mythimna separata Walker	32.6	130.18	Minami-Shimabara	Nagasaki	Japan	2020-05-26		0.709411	±	6e-05		✓
Trapped insect	Mythimna separata Walker	32.6	130.18	Minami-Shimabara	Nagasaki	Japan	2020-05-27		0.708645	±	6e-05		✓
Trapped insect	Mythimna separata Walker	32.6	130.18	Minami-Shimabara	Nagasaki	Japan	2020-05-27		0.70889	±	2e-05		✓
Trapped insect	Mythimna separata Walker	32.6	130.18	Minami-Shimabara	Nagasaki	Japan	2020-05-27		0.708355	±	5e-05		✓
Trapped insect	Mythimna separata Walker	32.6	130.18	Minami-Shimabara	Nagasaki	Japan	2020-05-27		0.708839	±	7e-05		✓
Trapped insect	Mythimna separata Walker	32.6	130.18	Minami-Shimabara	Nagasaki	Japan	2020-05-27		0.709717	±	9e-05		✓
Trapped insect	Mythimna separata Walker	32.6	130.18	Minami-Shimabara	Nagasaki	Japan	2020-05-28		0.710017	±	8e-05		✓
Trapped insect	Mythimna separata Walker	32.6	130.18	Minami-Shimabara	Nagasaki	Japan	2020-05-28		0.709334	±	8e-05		✓
Trapped insect	Mythimna separata Walker	32.6	130.18	Minami-Shimabara	Nagasaki	Japan	2020-05-29		0.708456	±	2e-05		✓
Trapped insect	Mythimna separata Walker	32.6	130.18	Minami-Shimabara	Nagasaki	Japan	2020-05-29		0.709147	±	2e-05		✓
Trapped insect	Mythimna separata Walker	32.6	130.18	Minami-Shimabara	Nagasaki	Japan	2020-05-29		0.710165	±	1e-05		✓
Trapped insect	Mythimna separata Walker	32.6	130.18	Minami-Shimabara	Nagasaki	Japan	2020-05-29		0.710779	±	2e-05		✓
Trapped insect	Mythimna separata Walker	32.6	130.18	Minami-Shimabara	Nagasaki	Japan	2020-05-29		0.708938	±	1e-05		✓
Trapped insect	Mythimna separata Walker	32.6	130.18	Minami-Shimabara	Nagasaki	Japan	2020-05-29		0.709908	±	1e-05		✓
Trapped insect	Mythimna separata Walker	32.6	130.18	Minami-Shimabara	Nagasaki	Japan	2020-05-29		0.709953	±	2e-05		✓
Trapped insect	Mythimna separata Walker	32.6	130.18	Minami-Shimabara	Nagasaki	Japan	2020-05-29		0.709659	±	1e-05		✓
Trapped insect	Mythimna separata Walker	32.6	130.18	Minami-Shimabara	Nagasaki	Japan	2020-05-29		0.709703	±	1e-05		✓
Trapped insect	Mythimna separata Walker	32.6	130.18	Minami-Shimabara	Nagasaki	Japan	2020-05-29		0.710014	±	2e-05		✓
Trapped insect	Mythimna separata Walker	32.6	130.18	Minami-Shimabara	Nagasaki	Japan	2020-05-29		0.708644	±	1e-05		✓
Trapped insect	Mythimna separata Walker	32.6	130.18	Minami-Shimabara	Nagasaki	Japan	2020-05-29		0.709951	±	8e-05		✓
Trapped insect	Mythimna separata Walker	32.6	130.18	Minami-Shimabara	Nagasaki	Japan	2020-05-29		0.70985	±	1e-05		✓
Trapped insect	Mythimna separata Walker	32.6	130.18	Minami-Shimabara	Nagasaki	Japan	2020-05-29		0.709407	±	1e-05		✓
Trapped insect	Mythimna separata Walker	32.6	130.18	Minami-Shimabara	Nagasaki	Japan	2020-05-29		0.709352	±	2e-05		✓
Trapped insect	Mythimna separata Walker	32.6	130.18	Minami-Shimabara	Nagasaki	Japan	2020-05-29		0.709701	±	1e-05		✓
Trapped insect	Mythimna separata Walker	32.6	130.18	Minami-Shimabara	Nagasaki	Japan	2020-05-29		0.70957	±	6e-05		✓
Trapped insect	Mythimna separata Walker	32.6	130.18	Minami-Shimabara	Nagasaki	Japan	2020-05-29		0.709451	±	1e-05		✓
Trapped insect	Mythimna separata Walker	32.6	130.18	Minami-Shimabara	Nagasaki	Japan	2020-05-29		0.709142	±	1e-05		✓
Trapped insect	Mythimna separata Walker	32.6	130.18	Minami-Shimabara	Nagasaki	Japan	2020-05-29		0.710043	±	1e-05		✓
Trapped insect	Mythimna separata Walker	32.6	130.18	Minami-Shimabara	Nagasaki	Japan	2020-05-29		0.710186	±	4e-05		✓
Trapped insect	Mythimna separata Walker	32.6	130.18	Minami-Shimabara	Nagasaki	Japan	2020-05-29		0.710077	±	3e-05		✓
Trapped insect	Mythimna separata Walker	32.6	130.18	Minami-Shimabara	Nagasaki	Japan	2020-05-29		0.71014	±	8e-05		✓
Trapped insect	Mythimna separata Walker	32.6	130.18	Minami-Shimabara	Nagasaki	Japan	2020-05-29		0.71006	±	8e-05		✓
Trapped insect	Mythimna separata Walker	32.6	130.18	Minami-Shimabara	Nagasaki	Japan	2020-05-29		0.70967	±	4e-05		✓
Trapped insect	Mythimna separata Walker	32.6	130.18	Minami-Shimabara	Nagasaki	Japan	2020-05-29		0.71018	±	5e-05		✓
Trapped insect	Mythimna separata Walker	32.6	130.18	Minami-Shimabara	Nagasaki	Japan	2020-05-29		0.71008	±	2e-05		✓
Trapped insect	Mythimna separata Walker	32.6	130.18	Minami-Shimabara	Nagasaki	Japan	2020-05-29		0.71024	±	5e-05		✓
Trapped insect	Mythimna separata Walker	32.6	130.18	Minami-Shimabara	Nagasaki	Japan	2020-05-29		0.70997	±	4e-05		✓
Trapped insect	Mythimna separata Walker	32.6	130.18	Minami-Shimabara	Nagasaki	Japan	2020-06-02		0.708798	±	3e-05		✓
Trapped insect	Mythimna separata Walker	32.6	130.18	Minami-Shimabara	Nagasaki	Japan	2020-06-02		0.708868	±	2e-05		✓
Trapped insect	Mythimna separata Walker	32.6	130.18	Minami-Shimabara	Nagasaki	Japan	2020-06-02		0.708529	±	2e-05		✓
Trapped insect	Mythimna separata Walker	32.6	130.18	Minami-Shimabara	Nagasaki	Japan	2020-06-02		0.709268	±	2e-05		✓
Trapped insect	Mythimna separata Walker	32.6	130.18	Minami-Shimabara	Nagasaki	Japan	2020-06-02		0.708282	±	1e-05		✓
Trapped insect	Mythimna separata Walker	32.6	130.18	Minami-Shimabara	Nagasaki	Japan	2020-06-03		0.708547	±	1e-05		✓
Trapped insect	Mythimna separata Walker	32.6	130.18	Minami-Shimabara	Nagasaki	Japan	2020-06-03		0.709133	±	2e-05		✓
Trapped insect	Mythimna separata Walker	32.6	130.18	Minami-Shimabara	Nagasaki	Japan	2020-06-03		0.7088	±	5e-05		✓
Trapped insect	Mythimna separata Walker	32.6	130.18	Minami-Shimabara	Nagasaki	Japan	2020-06-03		0.709392	±	6e-05		✓
Trapped insect	Mythimna separata Walker	32.6	130.18	Minami-Shimabara	Nagasaki	Japan	2020-06-03		0.709316	±	2e-05		✓
Trapped insect	Mythimna separata Walker	32.6	130.18	Minami-Shimabara	Nagasaki	Japan	2020-06-04		0.709198	±	1e-05		✓
Trapped insect	Mythimna separata Walker	32.6	130.18	Minami-Shimabara	Nagasaki	Japan	2020-06-04		0.708808	±	2e-05		✓
Trapped insect	Mythimna separata Walker	32.6	130.18	Minami-Shimabara	Nagasaki	Japan	2020-06-04		0.70862	±	1e-05		✓
Trapped insect	Mythimna separata Walker	32.6	130.18	Minami-Shimabara	Nagasaki	Japan	2020-06-04		0.709845	±	2e-05		✓
Trapped insect	Mythimna separata Walker	32.6	130.18	Minami-Shimabara	Nagasaki	Japan	2020-06-04		0.708349	±	2e-05		✓
Trapped insect	Mythimna separata Walker	32.6	130.18	Minami-Shimabara	Nagasaki	Japan	2020-06-05		0.70854	±	1e-05		✓
Trapped insect	Mythimna separata Walker	32.6	130.18	Minami-Shimabara	Nagasaki	Japan	2020-06-05		0.709079	±	1e-05		✓
Trapped insect	Mythimna separata Walker	32.6	130.18	Minami-Shimabara	Nagasaki	Japan	2020-06-05		0.708691	±	1e-05		✓
Trapped insect	Mythimna separata Walker	32.6	130.18	Minami-Shimabara	Nagasaki	Japan	2020-06-05		0.708158	±	1e-05		✓
Trapped insect	Mythimna separata Walker	32.6	130.18	Minami-Shimabara	Nagasaki	Japan	2020-06-05		0.708683	±	1e-05		✓
Trapped insect	Mythimna separata Walker	32.6	130.18	Minami-Shimabara	Nagasaki	Japan	2020-06-05		0.708731	±	2e-05		✓
Trapped insect	Mythimna separata Walker	32.6	130.18	Minami-Shimabara	Nagasaki	Japan	2020-06-05		0.709368	±	1e-05		✓
Trapped insect	Mythimna separata Walker	32.6	130.18	Minami-Shimabara	Nagasaki	Japan	2020-06-08		0.708513	±	1e-05		✓
Trapped insect	Mythimna separata Walker	32.6	130.18	Minami-Shimabara	Nagasaki	Japan	2020-06-08		0.708657	±	1e-05		✓
Trapped insect	Mythimna separata Walker	32.6	130.18	Minami-Shimabara	Nagasaki	Japan	2020-06-08		0.708679	±	2e-05		✓
Trapped insect	Mythimna separata Walker	32.6	130.18	Minami-Shimabara	Nagasaki	Japan	2020-06-08		0.708686	±	1e-05		✓
Trapped insect	Mythimna separata Walker	32.6	130.18	Minami-Shimabara	Nagasaki	Japan	2020-06-08		0.708669	±	1e-05		✓
Trapped insect	Mythimna separata Walker	32.6	130.18	Minami-Shimabara	Nagasaki	Japan	2020-06-09		0.708682	±	2e-05		✓
Trapped insect	Mythimna separata Walker	32.6	130.18	Minami-Shimabara	Nagasaki	Japan	2020-06-09		0.709533	±	0.00014		✓
Trapped insect	Mythimna separata Walker	32.6	130.18	Minami-Shimabara	Nagasaki	Japan	2020-06-09		0.70918	±	2e-05		✓
Trapped insect	Mythimna separata Walker	32.6	130.18	Minami-Shimabara	Nagasaki	Japan	2020-06-09		0.709406	±	2e-05		✓
Trapped insect	Mythimna separata Walker	32.6	130.18	Minami-Shimabara	Nagasaki	Japan	2020-06-09		0.709556	±	2e-05		✓
Trapped insect	Mythimna separata Walker	32.6	130.18	Minami-Shimabara	Nagasaki	Japan	2020-06-10		0.709022	±	2e-05		✓
Trapped insect	Mythimna separata Walker	32.6	130.18	Minami-Shimabara	Nagasaki	Japan	2020-06-10		0.709292	±	2e-05		✓
Trapped insect	Mythimna separata Walker	32.6	130.18	Minami-Shimabara	Nagasaki	Japan	2020-06-10		0.709414	±	2e-05		✓
Trapped insect	Mythimna separata Walker	32.6	130.18	Minami-Shimabara	Nagasaki	Japan	2020-06-10		0.70884	±	2e-05		✓
Trapped insect	Mythimna separata Walker	32.6	130.18	Minami-Shimabara	Nagasaki	Japan	2020-06-11		0.708804	±	2e-05		✓
Trapped insect	Mythimna separata Walker	32.6	130.18	Minami-Shimabara	Nagasaki	Japan	2020-06-11		0.707694	±	1e-05		✓
Trapped insect	Mythimna separata Walker	32.6	130.18	Minami-Shimabara	Nagasaki	Japan	2020-06-12		0.708609	±	1e-05		✓
Trapped insect	Mythimna separata Walker	32.6	130.18	Minami-Shimabara	Nagasaki	Japan	2020-06-12		0.70882	±	1e-05		✓
Trapped insect	Mythimna separata Walker	32.6	130.18	Minami-Shimabara	Nagasaki	Japan	2020-06-18		0.708303	±	2e-05		✓
Trapped insect	Mythimna separata Walker	32.6	130.18	Minami-Shimabara	Nagasaki	Japan	2020-06-18		0.708026	±	2e-05		✓
Trapped insect	Mythimna separata Walker	32.6	130.18	Minami-Shimabara	Nagasaki	Japan	2020-06-18		0.708695	±	2e-05		✓
Trapped insect	Mythimna separata Walker	32.6	130.18	Minami-Shimabara	Nagasaki	Japan	2020-06-19		0.708661	±	2e-05		✓
Trapped insect	Mythimna separata Walker	40.24	140.05	Noshiro	Akita	Japan	2020-05-26		0.7095	±	0.0002		✓
Trapped insect	Mythimna separata Walker	40.24	140.05	Noshiro	Akita	Japan	2020-05-28		0.70685	±	4e-05		✓
Trapped insect	Mythimna separata Walker	40.24	140.05	Noshiro	Akita	Japan	2020-05-31		0.70948	±	1e-05		✓
Trapped insect	Mythimna separata Walker	40.24	140.05	Noshiro	Akita	Japan	2020-06-08		0.71023	±	1e-05		✓
Trapped insect	Mythimna separata Walker	40.24	140.05	Noshiro	Akita	Japan	2020-06-08		0.70932	±	1e-05		✓
Trapped insect	Mythimna separata Walker	40.24	140.05	Noshiro	Akita	Japan	2020-06-08		0.71236	±	1e-05		✓
Trapped insect	Mythimna separata Walker	40.24	140.05	Noshiro	Akita	Japan	2020-06-08		0.70994	±	1e-05		✓
Trapped insect	Mythimna separata Walker	40.24	140.05	Noshiro	Akita	Japan	2020-06-10		0.71039	±	1e-05		✓
Trapped insect	Mythimna separata Walker	40.24	140.05	Noshiro	Akita	Japan	2020-06-10		0.70994	±	1e-05		✓
Trapped insect	Mythimna separata Walker	40.24	140.05	Noshiro	Akita	Japan	2021-05-27		0.70964	±	2e-05		✓
Trapped insect	Mythimna separata Walker	40.24	140.05	Noshiro	Akita	Japan	2021-06-15		0.71051	±	2e-05		✓
Trapped insect (N2 cleaning)	Mythimna separata Walker	32.6	130.18	Minami-Shimabara	Nagasaki	Japan	2020-06-02	C	0.70997	±	3e-05					✓
								UC	0.71169	±	3e-05					✓
Trapped insect (N2 cleaning)	Mythimna separata Walker	32.6	130.18	Minami-Shimabara	Nagasaki	Japan	2020-06-02	C	0.70899	±	2e-05					✓
								UC	0.70955	±	4e-05					✓
Trapped insect (N2 cleaning)	Mythimna separata Walker	32.6	130.18	Minami-Shimabara	Nagasaki	Japan	2020-06-02	C	0.70866	±	2e-05					✓
								UC	0.70856	±	2e-05					✓
Trapped insect (N2 cleaning)	Mythimna separata Walker	32.6	130.18	Minami-Shimabara	Nagasaki	Japan	2020-06-02	C	0.70867	±	2e-05					✓
								UC	0.70858	±	6e-05					✓
Trapped insect (N2 cleaning)	Mythimna separata Walker	32.6	130.18	Minami-Shimabara	Nagasaki	Japan	2020-06-02	C	0.70832	±	3e-05					✓
								UC	0.70827	±	2e-05					✓
Trapped insect (N2 cleaning)	Mythimna separata Walker	32.6	130.18	Minami-Shimabara	Nagasaki	Japan	2020-06-02	C	0.7083	±	3e-05					✓
								UC	0.70822	±	3e-05					✓
Trapped insect (N2 cleaning)	Mythimna separata Walker	32.6	130.18	Minami-Shimabara	Nagasaki	Japan	2020-06-02	C	0.70942	±	3e-05					✓
								UC	0.70965	±	3e-05					✓
Trapped insect (N2 cleaning)	Mythimna separata Walker	32.6	130.18	Minami-Shimabara	Nagasaki	Japan	2020-06-02	C	0.70913	±	4e-05					✓
								UC	0.70892	±	4e-05					✓
Trapped insect (N2 cleaning)	Mythimna separata Walker	32.6	130.18	Minami-Shimabara	Nagasaki	Japan	2020-06-02	C	0.70872	±	3e-05					✓
								UC	0.7086	±	3e-05					✓
Trapped insect (N2 cleaning)	Mythimna separata Walker	32.6	130.18	Minami-Shimabara	Nagasaki	Japan	2020-06-03	C	0.708713	±	2e-05					✓
								UC	0.708901	±	2e-05					✓
Trapped insect (N2 cleaning)	Mythimna separata Walker	32.6	130.18	Minami-Shimabara	Nagasaki	Japan	2020-06-03	C	0.7089	±	3e-05					✓
								UC	0.709204	±	2e-05					✓
Trapped insect (N2 cleaning)	Mythimna separata Walker	32.6	130.18	Minami-Shimabara	Nagasaki	Japan	2020-06-03	C	0.708606	±	2e-05					✓
								UC	0.708673	±	2e-05					✓
Trapped insect (N2 cleaning)	Mythimna separata Walker	32.6	130.18	Minami-Shimabara	Nagasaki	Japan	2020-06-03	C	0.708767	±	2e-05					✓
								UC	0.708813	±	2e-05					✓
Trapped insect (N2 cleaning)	Mythimna separata Walker	32.6	130.18	Minami-Shimabara	Nagasaki	Japan	2020-06-03	C	0.709317	±	1e-05					✓
								UC	0.709339	±	5e-05					✓
Trapped insect (N2 cleaning)	Mythimna separata Walker	32.6	130.18	Minami-Shimabara	Nagasaki	Japan	2020-06-03	C	0.709042	±	3e-05					✓
								UC	0.708999	±	2e-05					✓
Trapped insect (N2 cleaning)	Mythimna separata Walker	32.6	130.18	Minami-Shimabara	Nagasaki	Japan	2020-06-04	C	0.708954	±	2e-05					✓
								UC	0.709091	±	2e-05					✓
Trapped insect (N2 cleaning)	Mythimna separata Walker	32.6	130.18	Minami-Shimabara	Nagasaki	Japan	2020-06-04	C	0.708635	±	2e-05					✓
								UC	0.708334	±	2e-05					✓
Trapped insect (N2 cleaning)	Mythimna separata Walker	32.6	130.18	Minami-Shimabara	Nagasaki	Japan	2020-06-04	C	0.709453	±	3e-05					✓
								UC	0.709585	±	3e-05					✓
Trapped insect (N2 cleaning)	Mythimna separata Walker	32.6	130.18	Minami-Shimabara	Nagasaki	Japan	2020-06-04	C	0.709314	±	3e-05					✓
								UC	0.709432	±	3e-05					✓
Trapped insect (N2 cleaning)	Mythimna separata Walker	32.6	130.18	Minami-Shimabara	Nagasaki	Japan	2020-06-04	C	0.709653	±	2e-05					✓
								UC	0.709681	±	3e-05					✓
Trapped insect (N2 cleaning)	Mythimna separata Walker	40.24	140.05	Noshiro	Akita	Japan	2019-05-06	C	0.70969	±	4e-05					✓
								UC	0.7094	±	4e-05					✓
Trapped insect (N2 cleaning)	Mythimna separata Walker	40.24	140.05	Noshiro	Akita	Japan	2019-05-06	C	0.71019	±	4e-05					✓
								UC	0.71072	±	0.0001					✓
Trapped insect (N2 cleaning)	Mythimna separata Walker	40.24	140.05	Noshiro	Akita	Japan	2019-05-06	C	0.71004	±	4e-05					✓
								UC	0.70973	±	5e-05					✓
Trapped insect (N2 cleaning)	Mythimna separata Walker	40.24	140.05	Noshiro	Akita	Japan	2019-05-14	C	0.70921	±	3e-05					✓
								UC	0.70939	±	3e-05					✓
Trapped insect (N2 cleaning)	Mythimna separata Walker	40.24	140.05	Noshiro	Akita	Japan	2019-06-03	C	0.71052	±	2e-05					✓
								UC	0.71058	±	3e-05					✓
Trapped insect (N2 cleaning)	Mythimna separata Walker	40.24	140.05	Noshiro	Akita	Japan	2019-06-11	C	0.7102	±	2e-05					✓
								UC	0.70985	±	5e-05					✓
Trapped insect (N2 cleaning)	Mythimna separata Walker	40.24	140.05	Noshiro	Akita	Japan	2019-06-11	C	0.71057	±	5e-05					✓
								UC	0.71036	±	3e-05					✓
Trapped insect (N2 cleaning)	Mythimna separata Walker	40.24	140.05	Noshiro	Akita	Japan	2019-06-11	C	0.71032	±	4e-05					✓
								UC	0.7106	±	4e-05					✓
Trapped insect (N2 cleaning)	Mythimna separata Walker	40.24	140.05	Noshiro	Akita	Japan	2020-06-10	C	0.709205	±	2e-05					✓
								UC	0.709191	±	2e-05					✓
Trapped insect (N2 cleaning)	Mythimna separata Walker	39.94	140.07	Gojome	Akita	Japan	2019-05-04	C	0.710014	±	3e-05					✓
								UC	0.709663	±	3e-05					✓
Trapped insect (N2 cleaning)	Mythimna separata Walker	39.94	140.07	Gojome	Akita	Japan	2019-05-04	C	0.710244	±	0.00017					✓
								UC	0.710601	±	3e-05					✓
Trapped insect (N2 cleaning)	Mythimna separata Walker	39.94	140.07	Gojome	Akita	Japan	2019-05-04	C	0.709802	±	4e-05					✓
								UC	0.709879	±	2e-05					✓
Trapped insect (N2 cleaning)	Mythimna separata Walker	39.94	140.07	Gojome	Akita	Japan	2019-05-04	C	0.710293	±	3e-05					✓
								UC	0.710746	±	3e-05					✓
Trapped insect (N2 cleaning)	Mythimna separata Walker	39.94	140.07	Gojome	Akita	Japan	2019-05-05	C	0.709253	±	4e-05					✓
								UC	0.709319	±	3e-05					✓
Trapped insect (N2 cleaning)	Mythimna separata Walker	39.94	140.07	Gojome	Akita	Japan	2019-05-05	C	0.710232	±	3e-05					✓
								UC	0.709991	±	3e-05					✓
Trapped insect (N2 cleaning)	Mythimna separata Walker	39.94	140.07	Gojome	Akita	Japan	2019-05-05	C	0.710114	±	5e-05					✓
								UC	0.70974	±	3e-05					✓
Trapped insect (N2 cleaning)	Mythimna separata Walker	39.94	140.07	Gojome	Akita	Japan	2019-05-07	C	0.708609	±	2e-05					✓
								UC	0.709491	±	2e-05					✓
Trapped insect (N2 cleaning)	Mythimna separata Walker	39.94	140.07	Gojome	Akita	Japan	2019-05-07	C	0.70888	±	3e-05					✓
								UC	0.709254	±	2e-05					✓
Host plant (agri. soil test)	Zea mays L.	32.87	130.73	Koshi	Kumamoto	Japan			0.707324	±	1e-05	0.710851						✓	✓
Host plant (agri. soil test)	Zea mays L.	32.88	130.77	Koshi	Kumamoto	Japan			0.708416	±	1e-05	0.710752						✓	✓
Host plant (agri. soil test)	Zea mays L.	32.88	130.78	Koshi	Kumamoto	Japan			0.708943	±	1e-05	0.711068						✓	✓
Host plant (agri. soil test)	Zea mays L.	32.88	130.81	Koshi	Kumamoto	Japan			0.706339	±	1e-05	0.707687						✓	✓
Host plant (agri. soil test)	Zea mays L.	32.9	130.81	Koshi	Kumamoto	Japan			0.707518	±	1e-05	0.707652						✓	✓
Host plant (agri. soil test)	Zea mays L.	32.9	130.81	Koshi	Kumamoto	Japan			0.707799	±	2e-05	0.707652						✓	✓
Host plant (agri. soil test)	Zea mays L.	32.9	130.81	Koshi	Kumamoto	Japan			0.708621	±	2e-05	0.707652						✓	✓
Host plant (agri. soil test)	Zea mays L.	32.88	130.79	Koshi	Kumamoto	Japan			0.70645	±	1e-05	0.707696						✓	✓
Host plant (agri. soil test)	Zea mays L.	32.9	130.78	Koshi	Kumamoto	Japan			0.707948	±	3e-05	0.710789						✓	✓
Other plant (leaf cleaning test)	Solanum lycopersicum	32.862	130.529	Tamana	Kumamoto	Japan		C	0.70598	±	1e-05						✓
								UC	0.70597	±	1e-05						✓
Other plant (leaf cleaning test)	Solanum lycopersicum	32.8794	130.55	Tamana	Kumamoto	Japan		C	0.70711	±	2e-05						✓
								UC	0.70768	±	1e-05						✓
Other plant (leaf cleaning test)	Solanum lycopersicum	32.8695	130.58	Tamana	Kumamoto	Japan		C	0.70734	±	1e-05						✓
								UC	0.70722	±	2e-05						✓
Other plant (leaf cleaning test)	Solanum melongena	32.7281	130.643	Kumamoto	Kumamoto	Japan		C	0.70753	±	3e-05						✓
								UC	0.70688	±	2e-05						✓
Other plant (leaf cleaning test)	Solanum lycopersicum	32.74	130.648	Kumamoto	Kumamoto	Japan		C	0.70584	±	6e-05						✓
								UC	0.70535	±	1e-05						✓
Other plant (leaf cleaning test)	Solanum lycopersicum var. cerasiforme	32.6285	130.692	Uki	Kumamoto	Japan		C	0.70847	±	2e-05						✓
								UC	0.70889	±	2e-05						✓
Other plant (leaf cleaning test)	Solanum lycopersicum var. cerasiforme	32.6281	130.69	Uki	Kumamoto	Japan		C	0.70842	±	2e-05						✓
								UC	0.70845	±	2e-05						✓
Other plant (leaf cleaning test)	Solanum lycopersicum var. cerasiforme	32.6267	130.69	Uki	Kumamoto	Japan		C	0.7086	±	2e-05						✓
								UC	0.70881	±	1e-05						✓
Other plant (leaf cleaning test)	Solanum lycopersicum	32.5585	130.656	Yatsushiro	Kumamoto	Japan		C	0.70879	±	2e-05						✓
								UC	0.70841	±	2e-05						✓
Other plant (leaf cleaning test)	Solanum lycopersicum var. cerasiforme	32.5481	130.627	Yatsushiro	Kumamoto	Japan		C	0.70884	±	3e-05						✓
								UC	0.70872	±	1e-05						✓
Other plant (leaf cleaning test)	Solanum lycopersicum	32.5546	130.616	Yatsushiro	Kumamoto	Japan		C	0.70721	±	4e-05						✓
								UC	0.70727	±	2e-05						✓
Other plant (leaf cleaning test)	Solanum lycopersicum	32.836	130.023	Isahaya	Nagasaki	Japan		C	0.70935	±	1e-05						✓
								UC	0.70925	±	1e-05						✓
Other plant (leaf cleaning test)	Solanum lycopersicum var. cerasiforme	32.1049	130.323	Izumi	Kagoshima	Japan		C	0.70834	±	1e-05						✓
								UC	0.70835	±	1e-05						✓
Other plant (leaf cleaning test)	Solanum lycopersicum var. cerasiforme	32.1056	130.322	Izumi	Kagoshima	Japan		C	0.70862	±	2e-05						✓
								UC	0.70872	±	2e-05						✓
Other plant (leaf cleaning test)	Solanum lycopersicum	32.02	130.86	Ebino	Miyazaki	Japan		C	0.70876	±	1e-05						✓
								UC	0.70861	±	1e-05						✓
Other plant (leaf cleaning test)	Solanum lycopersicum	32.01	130.85	Ebino	Miyazaki	Japan		C	0.70835	±	2e-05						✓
								UC	0.70831	±	1e-05						✓
Other plant (leaf cleaning test)	Solanum lycopersicum	32.04	130.87	Ebino	Miyazaki	Japan		C	0.70818	±	2e-05						✓
								UC	0.70828	±	1e-05						✓
Other plant (leaf cleaning test)	Solanum nigrum	32.01	130.85	Ebino	Miyazaki	Japan		C	0.70932	±	2e-05						✓
								UC	0.70932	±	2e-05						✓
Host plant (vs isoscape)	Lolium multiflorum Lam.	36.17	133.33	Okinoshima	Shimane	Japan			0.70967	±	2e-05	0.706869						✓
Host plant (vs isoscape)	Lolium multiflorum Lam.	36.17	133.33	Okinoshima	Shimane	Japan			0.70989	±	2e-05	0.706869						✓
Host plant (vs isoscape)	Lolium multiflorum Lam.	32.88	130.74	Koshi	Kumamoto	Japan			0.70724	±	2e-05	0.710898						✓
Host plant (vs isoscape)	Poaceae sp.	32.78	130.04	Isahaya	Nagasaki	Japan			0.70841	±	2e-05	0.706709						✓
Host plant (vs isoscape)	Poaceae sp.	32.77	130.04	Isahaya	Nagasaki	Japan			0.70747	±	2e-05	0.709835						✓
Host plant (vs isoscape)	Poaceae sp.	32.78	130.02	Isahaya	Nagasaki	Japan			0.70749	±	2e-05	0.710621						✓
Host plant (vs isoscape)	Triticum aestivum L.	32.63	129.83	Nagasaki	Nagasaki	Japan			0.70672	±	2e-05	0.71051						✓
Host plant (vs isoscape)	Triticum aestivum L.	32.63	129.83	Nagasaki	Nagasaki	Japan			0.70692	±	2e-05	0.71051						✓
Host plant (vs isoscape)	Triticum aestivum L.	32.63	129.83	Nagasaki	Nagasaki	Japan			0.70727	±	2e-05	0.71051						✓
Host plant (vs isoscape)	Poaceae sp.	32.61	129.78	Nagasaki	Nagasaki	Japan			0.70928	±	2e-05	0.710701						✓
Host plant (vs isoscape)	Poaceae sp.	32.61	129.78	Nagasaki	Nagasaki	Japan			0.70951	±	3e-05	0.710701						✓
Host plant (vs isoscape)	Poaceae sp.	32.61	129.78	Nagasaki	Nagasaki	Japan			0.70909	±	2e-05	0.710701						✓
Host plant (vs isoscape)	Poaceae sp.	32.61	129.78	Nagasaki	Nagasaki	Japan			0.70949	±	2e-05	0.710701						✓
Host plant (vs isoscape)	Avena sativa L.	32.65	128.85	Goto	Nagasaki	Japan			0.70868	±	3e-05	0.706624						✓
Host plant (vs isoscape)	Avena sativa L.	32.65	128.86	Goto	Nagasaki	Japan			0.70858	±	3e-05	0.706624						✓
Host plant (vs isoscape)	Avena sativa L.	32.65	128.86	Goto	Nagasaki	Japan			0.708	±	2e-05	0.706624						✓
Host plant (vs isoscape)	Avena sativa L.	32.65	128.86	Goto	Nagasaki	Japan			0.70785	±	2e-05	0.706624						✓
Host plant (vs isoscape)	Lolium multiflorum Lam.	32.68	128.74	Goto	Nagasaki	Japan			0.70927	±	2e-05	0.710348						✓
Host plant (vs isoscape)	Lolium multiflorum Lam.	32.68	128.74	Goto	Nagasaki	Japan			0.7092	±	2e-05	0.710348						✓
Host plant (vs isoscape)	Lolium multiflorum Lam.	32.68	128.74	Goto	Nagasaki	Japan			0.70869	±	2e-05	0.710348						✓
Host plant (vs isoscape)	Lolium multiflorum Lam.	32.68	128.74	Goto	Nagasaki	Japan			0.70781	±	4e-05	0.710348						✓
Host plant (vs isoscape)	Lolium multiflorum Lam.	32.75	128.68	Goto	Nagasaki	Japan			0.7092	±	3e-05	0.706668						✓
Host plant (vs isoscape)	Lolium multiflorum Lam.	32.75	128.68	Goto	Nagasaki	Japan			0.70915	±	2e-05	0.706668						✓
Host plant (vs isoscape)	Hordeum vulgare L.	32.75	128.68	Goto	Nagasaki	Japan			0.70926	±	2e-05	0.706668						✓
Host plant (vs isoscape)	Lolium multiflorum Lam.	31.29	130.47	Minami-Kyushu	Kagoshima	Japan			0.70727	±	2e-05	0.707651						✓
Host plant (vs isoscape)	Avena sativa L.	31.29	130.47	Minami-Kyushu	Kagoshima	Japan			0.70684	±	2e-05	0.707651						✓
* Isoscape values are obtained from the Sr bioavailable Isoscape by Bataille et al. [S1] ** A checked mark indicates that the 87Sr/86Sr of the checked sample was used to make each figure.
